# Supplementary material for: Binding Specificity of a Novel Cyclo/Maltodextrin-Binding Protein and Its Role in the Cyclodextrin ABC Importer System from Thermoanaerobacterales
Source: Molecules. 2023 Aug 16;28(16):6080. doi: 10.3390/molecules28166080 (PMC10458862; doi:10.3390/molecules28166080)
Supplement: Supplementary file 1 [file molecules-28-06080-s001.zip]

Archive with 1 entries (1 files):
- molecules-2547693-supplementary.pdf
